# Supplementary material for: Cotton plant defence against a fungal pathogen is enhanced by expanding BLADE-ON-PETIOLE1 expression beyond lateral-organ boundaries
Source: Commun Biol. 2019 Jun 21;2:238. doi: 10.1038/s42003-019-0468-5 (PMC6588604; doi:10.1038/s42003-019-0468-5)
Supplement: Supplementary file 3 — Supplementary Data 1 [file 42003_2019_468_MOESM3_ESM.xlsx]

## Sheet: figures
Source data underlying the graphs presented in the main figures																														Figure 6B		GhPR1Pro:GUS						Figure 7A	WT
	Figure 1B	GhBOP1							Figure 2D	ITS/UB7						Figure 3C		GhBOP1							Figure 5C	BD	BD-VP16	BD-GhTGA3				empty vector	GhTGA3	GhBOP1	GhTGA3+GhBOP1				#1	#2	#3	mean	bar			Figure 8A	GhBP1
		0h	1h	2h	3h	4h				wt	bop1-8	bop1-13	OB1-1	OB1-5				Cluc	GhTGA1	GhTGA2	GhTGA3	GhTGA4	GhTGA5		#1	0.5972	29.0434	15.3072		#1	#1	3.1304	9.3608	8.1503	19.5332			GhPAL1	1.1243	1.112	0.7637	1	0.204734				0h	1h	2h
	#1	1.0543	8.5504	4.9723	4.3643	6.1052			#1	0.8169	3.8335	4.5545	0.3623	0.2653		#1	#1	0.0194	0.1324	0.1643	1.0525	0.1412	0.3753		#2	1.1414	31.3034	17.3455			#2	2.9164	9.0863	8.464	24.8044			GhC4H1	0.8867	1.065	1.0483	1	0.0984753			#1	1.1032	1.2625	1.0653
	#2	1.1314	7.5024	4.8054	4.7345	5.5965			#2	1.2546	4.3854	4.7536	0.3534	0.4666			#2	0.0228	0.13	0.2463	0.9045	0.1733	0.2782		#3	1.2614	27.4703	16.9352			#3	3.0815	8.8632	8.5352	23.257			Gh4CL1	1.1347	1.0723	0.793	1	0.181962			#2	0.9554	1.3913	1.2432
	#3	0.8143	6.3723	5.5152	4.8133	5.7082			#3	0.9285	4.6646	5.2443	0.4795	0.4534			#3	0.0371	0.0946	0.217	1.0319	0.122	0.3137		mean	1	29.2724	16.5293			#4	2.7705	7.9166	7.1574	23.9642			GhC3H1	1.0804	1.0643	0.8553	1	0.125572			#3	0.9414	1.3214	1.1813
	mean	1	7.47503	5.09763	4.63737	5.8033			mean	1	4.2945	4.8508	0.3984	0.3951			#4	0.0563	0.1369	0.1552	1.1033	0.1287	0.3303		bar	0.353957	1.92678	1.07807			#5	2.583	9.794	7.963	22.7743			GhCCoMT1	1.042	1.0642	0.8938	1	0.0926393			mean	1	1.32507	1.16327
	bar	0.165377	1.08931	0.371127	0.239742	0.267352			bar	0.227441	0.422941	0.355024	0.0703755	0.112604			average	0.0339	0.123475	0.1957	1.02305	0.1413	0.324375								#6	3.1904	8.6683	7.7063	25.0845			GhCAD5	1.0489	1.1403	0.8108	1	0.170106			bar	0.0896475	0.0644782	0.0903106
		GhBOP2														#2	#1	0.0604	0.1161	0.193	1.0604	0.1633	0.3553								average	2.94537	8.9482	7.99603	23.2363												Mock
		0h	1h	2h	3h	4h											#2	0.0465	0.1307	0.1851	1.1407	0.1465	0.4024							#2	#1	4.3542	12.4506	7.0747	20.6437				OB1-1								0h	1h	2h
	#1	0.9319	2.2811	2.9534	2.41343	2.1434											#3	0.054	0.1264	0.2202	1.106	0.1925	0.3931								#2	4.318	10.8854	9.1903	23.5803				#1	#2	#3	mean	bar			#1	0.9917	0.0616	0.3863
	#2	1.1407	1.9573	2.8323	2.34634	2.2003											#4	0.0358	0.1272	0.2002	0.9852	0.1768	0.3452								#3	4.4683	12.5814	7.5604	19.1836			GhPAL1	1.901	1.8035	1.7834	1.8293	0.0629021			#2	1.0911	0.1251	0.4416
	#3	0.9274	1.8754	2.5163	1.96434	1.8576											average	0.049175	0.1251	0.199625	1.07308	0.169775	0.374								#4	3.9468	10.7366	8.8508	18.6637			GhC4H1	6.4312	6.5745	5.6065	6.20407	0.522444			#3	0.9172	0.1058	0.4462
	mean	1	2.03793	2.76733	2.24137	2.0671										#3	#1	0.0453	0.1513	0.1679	0.8724	0.1694	0.268								#5	3.5973	12.7804	6.8331	23.7357			Gh4CL1	3.4283	2.5073	2.832	2.92253	0.467127			mean	1	0.0975	0.4247
	bar	0.121871	0.214533	0.225676	0.242249	0.183649			Figure 2F	WT							#2	0.058	0.1424	0.1406	0.9134	0.158	0.3132								#6	3.2709	11.3066	7.3775	25.179			GhC3H1	1.3395	1.4653	1.1304	1.31173	0.169168			bar	0.0712366	0.0265798	0.0272178
										#1	#2	#3	mean	bar			#3	0.0617	0.1414	0.1653	0.9309	0.1864	0.3455								average	3.99258	11.7902	7.81447	21.831			GhCCoMT1	1.3234	1.1248	1.3142	1.25413	0.1121
	Figure 1C	GhBOP1							GhPR1	0.9526	0.9621	1.0853	1	0.0740245			#4	0.0648	0.1533	0.1156	0.8988	0.2006	0.3249							#3	#1	2.8074	11.753	10.578	27.8083			GhCAD5	2.1174	1.8204	1.6514	1.86307	0.235912			Figure 8B	GhBP1
		Root	Setm	Leaf	Cotyledon	Flower	Axil		GhPR2	0.9479	0.9227	1.1294	1	0.11277			average	0.05745	0.1471	0.14735	0.903875	0.1786	0.3129								#2	2.7379	11.8065	8.9083	25.6835				OB1-5								TRV:00	TRV:GhBP1
	#1	1.0435	0.3124	0.5241	0.7082	0.5027	16.5144		GhPR3	0.9912	0.9805	1.0283	1	0.0250857		mean		0.0468417	0.131892	0.180892	1	0.163225	0.337092								#3	2.8594	10.6029	10.583	26.8674				#1	#2	#3	mean	bar			#1	1.0057	0.3165
	#2	0.9154	0.5154	0.5123	0.7157	0.3716	12.8726		GhPDF1.2	0.968	0.9496	1.0824	1	0.0719511		bar		0.0119471	0.0131958	0.0291142	0.0869232	0.0194936	0.0324744								#4	2.7755	11.474	9.7657	26.8064			GhPAL1	2.433	2.5734	2.6734	2.55993	0.120764			#2	1.0312	0.2015
	#3	1.0411	0.6052	0.4655	0.5816	0.4566	13.2454			bop1-8																					#5	3.305	10.8139	9.415	28.7604			GhC4H1	7.0774	7.2513	7.6185	7.31573	0.276245			#3	0.9631	0.2591
	mean	1	0.477667	0.500633	0.6685	0.443633	14.2108			#1	#2	#3	mean	bar																	#6	2.48582	13.739	8.2514	29.045			Gh4CL1	2.2742	2.604	2.5676	2.48193	0.180821			mean	1	0.259033
	bar	0.0732756	0.150003	0.0309931	0.075351	0.0665049	2.00367		GhPR1	0.4793	0.4353	0.5013	0.471967	0.0336056																	average	2.8285	11.6982	9.58357	27.4952			GhC3H1	1.3345	1.3673	1.4931	1.3983	0.0837212			bar	0.034406	0.0575
									GhPR2	0.5765	0.5306	0.5817	0.562933	0.0281219																mean		3.25548	10.8122	8.46469	24.1875			GhCCoMT1	1.2861	1.2504	1.1643	1.2336	0.0626138
									GhPR3	0.6564	0.7125	0.6846	0.6845	0.0280501																bar		0.641015	1.61492	0.97322	2.94946			GhCAD5	2.803	2.744	1.9552	2.50073	0.473366			Figure 8C	GhBOP1
									GhPDF1.2	0.4272	0.7121	0.6705	0.603267	0.15389																																	TRV:00	TRV:GhBP1
	Figure 1F		Mock	V.d						bop1-13																													bop1-8							#1	0.9961	4.0372
	#1	#1	1.614	4.732						#1	#2	#3	mean	bar																Figure 6B		GhPR1Pro:GUS							#1	#2	#3	mean	bar			#2	1.0714	4.4192
		#2	1.493	4.041					GhPR1	0.3695	0.3157	0.4375	0.374233	0.0610378																		WT	bop1-8	bop1-13	BOP1-1	BOP1-5		GhPAL1	0.5064	0.667	0.6716	0.615	0.0940785			#3	0.9325	4.4903
		#3	1.462	5.475					GhPR2	0.5855	0.5587	0.3797	0.507967	0.111888																#1	#1	555.524	524.65	437.544	736.425	704.35		GhC4H1	0.4822	0.5304	0.5265	0.513033	0.0267736			mean	1	4.31557
		#4	1.343	4.122					GhPR3	0.7464	0.6185	0.8066	0.723833	0.0960591																	#2	469.345	448.37	424.705	781.403	596.054		Gh4CL1	0.3318	0.6064	0.5313	0.489833	0.141919			bar	0.0695321	0.24368
		average	1.478	4.5925					GhPDF1.2	0.5753	0.705	0.6375	0.639267	0.064868																	#3	514.73	405.738	440.12	770.873	608.539		GhC3H1	0.5454	0.763	0.7043	0.6709	0.112579
	#2	#1	1.67	4.241						BOP1-5																					#4	547.486	397.052	437.391	712.41	688.146		GhCCoMT1	0.5885	0.6104	0.5423	0.5804	0.0347651
		#2	1.623	4.142						#1	#2	#3	mean	bar																	#5	518.638	416.65	461.049	658.368	641.466		GhCAD5	0.7052	0.7913	0.5574	0.684633	0.118299			Figure 8F	GhBOP1
		#3	1.646	4.402					GhPR1	6.502	5.7043	6.3153	6.17387	0.417234																	#6	488.015	472.852	413.38	767.66	620.427			bop1-13								TRV:00	TRV:GhBP1
		#4	1.483	3.721					GhPR2	2.9134	3.6664	3.2713	3.2837	0.376653																	average	515.623	444.219	435.698	737.856	643.164			#1	#2	#3	mean	bar			#1	0.722222	0.333333
		average	1.6055	4.1265					GhPR3	2.3321	2.3066	1.9607	2.1998	0.207459																#2	#1	488.538	416.042	509.471	826.407	618.47		GhPAL1	0.4436	0.6475	0.305	0.465367	0.172284			#2	0.8125	0.4375
	#3	#1	1.366	5.412					GhPDF1.2	4.0232	3.8032	3.7022	3.84287	0.164135																	#2	520.58	420.53	480.07	778.406	718.625		GhC4H1	0.3053	0.3733	0.5434	0.407333	0.122644			#3	0.85	0.333333
		#2	1.353	4.863						BOP1-5																					#3	458.503	457.504	458.451	807.265	530.314		Gh4CL1	0.3344	0.3473	0.2802	0.320633	0.0356054			mean	0.794907	0.368056
		#3	1.322	5.136						#1	#2	#3	mean	bar																	#4	523.752	521.045	447.075	840.508	710.357		GhC3H1	0.5462	0.3147	0.5034	0.454767	0.123175			bar	0.0656804	0.0601407
		#4	1.025	5.293					GhPR1	6.5843	7.3525	7.2934	7.07673	0.427482																	#5	528.514	488.84	505.49	817.962	712.474		GhCCoMT1	0.4983	0.6085	0.5643	0.557033	0.0554582
		average	1.2665	5.176					GhPR2	2.9945	2.564	3.4651	3.00787	0.450699																	#6	489.035	450.357	483.479	804.358	738.51		GhCAD5	0.5183	0.7062	0.592	0.6055	0.0946747
	mean		1.45	4.63167					GhPR3	2.7101	2.2262	2.0761	2.33747	0.331322																	average	501.487	459.053	480.673	812.484	671.458										Figure 8G	GhBOP1
	bar		0.171226	0.525845					GhPDF1.2	4.2764	4.0645	4.6434	4.3281	0.292892																#3	#1	566.845	358.463	396.384	892.762	828.035											TRV:00	TRV:GhBP1
																															#2	574.752	379.984	408.535	938.802	875.603										#1	1.0112	0.4133
																															#3	614.061	332.532	417.68	905.78	778.58										#2	1.0904	0.3504
	Figure 1G	GhBOP1																													#4	596.079	318.602	430.471	876.058	832.053		Figure 7D		WT	bop1-8	bop1-13	BOP1-1	BOP1-5		#3	0.8984	0.4533
		Mock	V.d																												#5	568.512	358.504	451.506	951.02	817.451		#1	#1	72.2	107.6	95.8	63.9	70.8		mean	1	0.405667
	#1	0.8986	7.5906																												#6	590.683	348.584	435.677	867.164	796.105			#2	74.8	114.7	107	58	64.7		bar	0.0964888	0.051873
	#2	1.0242	7.2475																												average	585.155	349.445	423.376	905.264	821.304			#3	71.1	121.7	106.6	59.8	63
	#3	1.0772	6.8741																											mean		534.088	417.572	446.582	818.535	711.975			#4	77	118	103	63	68.7
	mean	1	7.2374																											bar		44.7865	59.4644	30.1594	83.8678	95.7328			#5	75.6	116.1	107.6	58.9	62
	bar	0.0917263	0.358357																													PR1Pro:GUS+GhTGA3-RNAi							#6	78.5	118.7	101.8	55.6	68.8
																																WT	bop1-8	bop1-13	BOP1-1	BOP1-5			average	74.8667	116.133	103.633	59.8667	66.3333
																														#1	#1	287.903	288.35	215.702	247.484	382.423		#2	#1	82.6	109	112	62.7	66.1
																															#2	270.351	234.046	196.483	240.733	478.354			#2	81.7	115.7	112.7	61.5	62.7
																															#3	243.836	256.675	182.464	247.448	554.82			#3	75.2	120.6	105.7	65	72.8
																															#4	335.306	310.634	240.523	274.052	495.447			#4	84.6	113.5	107.8	57.8	71.6
																															#5	236.034	285.384	237.422	286.636	406.042			#5	84	105	103.8	62.1	69.1
																															#6	232.85	247.464	252.478	310.523	465.31			#6	86.5	118.6	108	63.8	70.2
																															average	267.713	270.425	220.845	267.813	463.733			average	82.4333	113.733	108.333	62.15	68.75
																														#2	#1	323.603	310.453	327.052	356.45	296.642		#3	#1	81.7	127.8	114.3	71.7	66.8
																															#2	315.336	363.44	246.347	256.427	310.453			#2	82.9	118	108.7	70	71.9
																															#3	300.635	344.061	226.044	260.427	316.082			#3	80.7	121.5	122.7	64.7	72.5
																															#4	315.75	335.066	297.348	335.355	270.364			#4	85.9	117.3	114.6	62.2	73.1
																															#5	328.173	341.844	340.341	317.452	336.43			#5	82.1	133.5	118	61.7	70.1
																															#6	315.783	383.355	288.532	308.843	328.422			#6	84.6	119.7	107.7	66.1	69.3
																															average	316.547	346.37	287.611	305.826	309.732			average	82.9833	122.967	114.333	66.0667	70.6167
																														#3	#1	413.463	237.746	266.813	467.45	362.063		mean		80.0944	117.611	108.767	62.6944	68.5639
																															#2	431.705	230.635	346.44	420.452	338.56		bar		4.53573	4.79077	5.36315	3.13565	2.14719
																															#3	363.06	266.182	295.073	472.03	285.204
																															#4	390.635	216.464	310.752	394.604	368.661		Figure 7D		WT	bop1-8	bop1-13	BOP1-1	BOP1-5
																															#5	354.684	224.208	277.383	426.634	340.563		#1	#1	30.6	47.3	41.6	23.8	28.6
																															#6	384.583	285.91	285.57	403.751	318.856			#2	28.5	43.6	43	24.1	26.4
																															average	389.688	243.524	297.005	430.82	335.651			#3	31.6	45.1	42.8	23	26.4
																														mean		324.649	286.773	268.487	334.82	369.705			#4	30.7	44.2	44.7	27.4	24
																														bar		61.3899	53.3361	41.5255	85.2839	82.4549			#5	29.8	43.7	49.1	24.7	25.1
																																							#6	33.2	46	43.3	22.5	26.5
																																							average	30.7333	44.9833	44.0833	24.25	26.1667
																																						#2	#1	28.3	42.5	42.8	21.8	20.4
																																							#2	28	43.8	43	22.1	21
																																							#3	26.8	44.1	45.4	21.2	19.1
																																							#4	28.1	49	43.2	23	27.5
																																							#5	29.5	46.6	43.2	21.3	21.8
																																							#6	30.3	48	41.3	19	26
																																							average	28.5	45.6667	43.15	21.4	22.6333
																																						#3	#1	25.7	41.1	38.2	24.8	19.4
																																							#2	27.6	44.6	39.6	20.6	22.8
																																							#3	29.1	42.3	39.1	21.3	21.7
																																							#4	28	41.3	41.1	19	22.9
																																							#5	29.5	45	38.2	19.6	19.5
																																							#6	26.8	39.8	40.8	22.1	20.2
																																							average	27.7833	42.35	39.5	21.2333	21.0833
																																						mean		29.0056	44.3333	42.2444	22.2944	23.2944
																																						bar		1.53861	1.75127	2.42214	1.69561	2.60535
[truncated: 2 more columns]

## Sheet: supplementary figures
Source data underlying the graphs presented in the supplementary figures
	Supplementary	GhBOP1				Supplementary	GhTGA3			Supplementary	Klason		Thioglycolate
	Figure 4B	TRV:00	TRV:GhBOP1			Figure 9C	TRV:00	TRV:GhTGA3		Figure 4E	TRV:00	TRV:GhBP1	TRV:00	TRV:GhBP1
	#1	1.0082	0.1487			#1	0.9786	0.1057		#1	56.3	65.7	30.2	37
	#2	1.0262	0.1842			#2	1.0641	0.1342		#2	60.2	69.8	27.4	32.1
	#3	0.9656	0.2054			#3	0.9573	0.2364		#3	59.5	65.2	31.3	35.4
	mean	1	0.179433			mean	1	0.158767		mean	58.6667	66.9	29.6333	34.8333
	bar	0.0311211	0.028649			bar	0.0565246	0.068726		bar	2.07926	2.52389	2.0108	2.49867
	Supplementary	GhBOP2
	Figure 4C	TRV:00	TRV:GhBOP2
	#1	0.9885	0.1517			Supplementary	Rate of diseased plant
	#2	1.0682	0.1104			Figure 9D	TRV:00	TRV:GhTGA3
	#3	0.9433	0.1844			#1	0.75	0.933333
	mean	1	0.148833			#2	0.666667	0.882353
	bar	0.0632391	0.0370832			#3	0.555556	0.888889
						mean	0.657407	0.901525
						bar	0.0975523	0.0277399
	Supplementary	Rate of diseased plant
	Figure 4D	TRV:00	TRV:GhBOP1	TRV:GhBOP2
	#1	0.666667	0.933333	0.722222
	#2	0.666667	0.882353	0.647059		Supplementary	ITS/UB7
	#3	0.555556	0.888889	0.611111		Figure 9E	TRV:00	TRV:GhTGA3
	mean	0.62963	0.901525	0.660131		#1	0.977	5.3843
	bar	0.06415	0.0277399	0.0566972		#2	1.1246	4.8889
						#3	0.8984	6.4485
						mean	1	5.5739
	Supplementary	ITS/UB7				bar	0.114841	0.7969
	Figure 4E	TRV:00	TRV:GhBOP1	TRV:GhBOP2
	#1	0.9428	3.0643	1.7335
	#2	1.1005	3.2389	1.4737
	#3	0.9567	3.4165	1.4058
	mean	1	3.2399	1.53767
	bar	0.0873126	0.176102	0.172961
